# Supplementary material for: Pathobiont-induced suppressive immune imprints thwart T cell vaccine responses
Source: Nat Commun. 2024 Dec 16;15:10335. doi: 10.1038/s41467-024-54644-w (PMC11649901; doi:10.1038/s41467-024-54644-w)
Supplement: Supplementary file 4 — Source Data [file 41467_2024_54644_MOESM4_ESM.xlsx]

## Sheet: Figure 1
Figure 1b					Figure 1c					Figure 1d					Figure1f					Figure1h
Alum	AIsdB	SA-Alum	SA-AIsdB		Alum	AIsdB	SA-Alum	SA-AIsdB		TLR7	TLR7IsdB	SA-TLR7	SA-TLR7IsdB		Alum	AIsdB	AIsdB	Alum		Alum	AIsdB	Alum	AIsdB	Alum	AIsdB
3.60206	2.76343	3.06446	3.0086		4.04139	1.83251	3.69897	3.38021		3.27875	3.68124	4.8921	4.62325		4.74819	3.5563	2.60206	3.83251		3.15229	2.34242	3.47712	2.94448	5.44716	3
3.5563	2.64345	3.01703	2.716		3.03342	2.07918	3.44716	3.64345		4.30103	3.20952	3.20412	3.64345		3.64345	3.92428	3.19866	3.50515		5.69897	2.74819	3.5563	3.25527	3.96379	2.97313
3.57978	1.90309	3.04139	1.90309		4.74819	1.62325	2.95424	2.85733		3.92428	3.16628	2.9345	3.5563		4.12057	2.94448	2.38021	4.81954		4.34242	2.716	2.99123	2.80618	4.80618	3.25527
3.62325	2.07918	3.02531	2.8451		4.07918	0	3.34242	3.66276		3.47712	2.14613	3.89209	2.53148		2.95424	3.13354	2.47712	5.22011		4.26482	2.83251	3.5563	3.20412	3.34242	2.73239
3.44716	2.68124	3.12057	2.83251		5.5563	3	3.83251	2.74819		3.68124	2.5563	3.30103	5.41947		3.31806	3.5563	2.57978	3.47712		3.80618	2.68124	3.04139	2.30103	2.95424	2.44716
4.66276	2	5.5563	4.07918		4.5563	2.20412	3.66276	3.30103		3.53148	2.64345	4.6	3.97313			3.80618	2.8451	3.99123		3.57978	2.73239	4.09342	2.73239	5.09342	3.66276
3.716	2.41497	3.38021	3.8		3.76343	2.76343	3.30103	3.09342		4.20412	2.69897	4.2	3.64345			4.10721	2.8451	5.22011		4.30103	2.44716	4.07918	3.34242	4.34242	3.09342
2.50515	2.85733	3.6	3.9		2.86923	3.20952	2.9345	3.44716		6.25527	4.19866		5.2			2.98227	2.76343	3.99123		3.44716	2.73239		3.15836	3.41497	3.38021
2.8451	2.95424	4	2.47712		3.76343	3.09342	3.62325	3.41497		5.68124	3.66276		4.3			3.17609	3.13354	3.69897		3.5563			3.20412	3.73239	3.22011
	2.30103	5.88081	3.03342		3.07918	3.23553	3.25527	3.60206		5.34242						2.57978	2.79239	3.34242		3.30103
		5.12057	3				4.15836	4.94448								3.17026	2.76343	4.77815
		3.62325	3.47712				3.74819	3.44716								3.57978	2.69897	2.96379
							3.60206	3.38021								2.85733	2.73239	3.68124
							3.20412	4.68124								2.07918	2.88081	4.73239
								4.81954								2.53148	2.81954	3.68124
																2.77815	2.66276	3.64345
																4.62325	2.81954
																3.47712
																3.53148
																3.50515

## Sheet: Sheet1
Figure 2a					Figure 2c						Figure 2e							Figure 2f					Figure 2g
Alum	AIsdB	SA-Alum	SA-AIsdB		SA-Alum	SA-AIsdB	SA-AIsdB	Alum	AIsdB		NT-SA	SA-SA	NT-SA	SA-SA	NT-SA	SA-SA		PBS-B cells	SA-B cells	PBS-CD4+T cells	SA-CD4+T cells		SA-Alum	SA-AIsdB	SA-Alum	SA-AIsdB
373.333	820	723.333	4426.67		4.57978	4.04139	3.07188	4.47712	2.97313		4.1	7.09	1.67	2.46	0.35	0.84		120	250	180	380
473.333	940	253.333	786.667		3.86923	4.53148	2.68124	3.62325	2		3.57	5.86	1.75	2.85	0.33	0.75		170	300	150	400		520.8	1052.8	1406.8	2272.8
13.3333	1080	83.3333	2106.67		3.47712	2.57978	2.07918	4.47712	2.60206		4.79	7.02	1.43	4.28	0.5	0.95		140	200	70	340		422.8	1174.8	1406.8	2302.8
453.333	1260	563.333	2986.67		4.07188	2.76343	1.30103	4.83251	3.08636		3.95	7.3	1.71	4.01	0.35	0.89		170	210	90	380		444.8	798.8	1222.8	2482.8
473.333	1180	623.333	2816.67		4.14613	3.80618	2.57978	4.30103	2.60206		3.95	7.19	1.7	3.63	0.39	0.84		100	230	100	500
					2.79239	4.20412	3.47712	4.41497	4.05691			8.76		3.52		0.56
					3.89209	2.92428	2.716	3.73239	2.90309			6.88		2.14		1.34
					3.10721	3.81954	2.47712	4.62325	2.89209
					3.60206	3.62325	2.47712	4.47712	5.0086
						4.44716	2.14613	4.34242
Figure 2h CD69		Figure 2h CD69IL-10			Figure 2i CD25		Figure 2i CD25IL-10			Figure 2j					Figure 2l kidneys					Figure 2l spleen
NT-SA	SA-SA	NT-SA	SA-SA		NT-SA	SA-SA	NT-SA	SA-SA		SA-Alum	SA-AIsdB	SA-Alum	SA-AIsdB		Alum	AIsdB	Alum	AIsdB		Alum	AIsdB	Alum	AIsdB
15.2	32.4	10.6	10.5		9.03	13.4	3.23	3.21		4.25527	4.11394	2.14613	2.91381		4.80618	3.0086	4.14613	4.20412		4.30103	3.76343	2.68124	3.92428
17.3	33.8	8.17	11.5		9.62	14.8	2.34	4.52		4.76343	3.62325	1.30103	2.30103		5.57978	2.89209	3.76343	3.50515		5.47712	3.41497	4.0086	3.47712
17.1	32.3	10	10.2		9.6	14.1	3.25	5.28		4.57978	2.25527	2.76343	2.07918		4.07918	3.30103	3.73239	3.44716		5.07918	3.09342	4.34242	3.81954
14	32.9	10.7	12		9.21	16.7	2.2	2.67		3.80618	5	2.07918	2.69897		5.30103	3.5563	3.57978	3.53148		5.0086	3.83251	3.94448	3.69897
14.9	28.8	10.8	14.6		8.87	15.8	2.94	4.81		1.77815	2.47712	1.77815	2.69897		4.96379	3.60206	5.50515	3.47712		4.38021	3	4.95424	4.50515
	24.4		11.3			16.2		6.53		2.80618	3.41497	2.20412	2.25527		5.38021	2.47712	3.73239	3.62325		4.0086	3.64345	4.0086	4.18184
	25.1		9.38			15.6		4.15		2.83251	5.34242	2.07918	2.34242		5.94448	2.73239	4.68124	5.62325		4.57978	3.06446	4.74819	4.30535
										6.17609	4.8451	2.07918	2.50515			3.34242		2.91381			4.44716		3.91381
											3.11394	2.94448

## Sheet: Figure 3
Figure3a					Figure3b					Figure3c
Alum	AIsdB	SA-Alum	SA-AIsdB		SA-Alum	SA-AIsdB	SA-Alum	SA-AIsdB		SA-Alum	SA-AIsdB	SA-Alum	SA-AIsdB
2.20412	0	2.14613	3.38021		3.50515	3.74819	3.89209	2.07918		2.88081	3.0086	3.38021	2.30103
3.07918	2.73239	2.94448	4.14613		3.53148	3.34242	3.41497	2.91381		2.88081	2.90309	3.97313	2.50515
3.64345	1.90309	4.92428	3.36173		3.21484	2.30103	3.02531	2.20412		2.25527	2.716	3.77815	2.9345
4.34242	0	3.25527	2.38021		4.06446	2.50515	3.38021	2.69897			3.41497	3.20412	2.60206
3.62325	2.14613	5.60206	2.80618		3.69897	6.60206	3	2.90309			2.60206		2
		3.53148	5.04922		4.57978	3.62325	4.01703	2.716			2.90309
					5.17609	2.99123	5.30103	2.716
					5.30103	4.79239
					5.60206	4.76343
						3.25527
Figure3d						Figure3e
SA-Alum	SA-AIsdB	SA-AIsdB	Alum	AIsdB		SA-Alum	SA-AIsdB	SA-AIsdB
3.20412	2.20412	2.73239	3.96379	2.38021		2.85733	2.94448	2.716
3.716	4.25527	2.20412	5.74819	2.50515		2.90309	2.34242	1.30103
5.34242	3.10721	3.41497	5.20412	3.06446		3.10721	2.68124	2.47712
2.77815	5.8451	2.62325	3.44716	2.5563		5.37291	6.31806	2.50515
6.12057	2.47712	2.34242	3.16435	2.25527		3.36173	2.64345	2.66276
2.81954	2.66276	2.20412		2.85733		3.1271	5.81954	2.47712
5.60206	5.08636	2.50515		2.47712		2.74819	3.07918	3.5
	3.60206	2.50515				3.13354	2.8451	2.62325
		2.20412				2.57978	2.74819	2.14613
						6.38021	2.98227	3.17026
						3.76343	6.39093	2.80618
						2.62325	3.07918	2.83251
						3.68124	2.20412	3.41497
							4.94448	4.68124
							2.53148	5.68124

## Sheet: Figure 4
Figure 4a IL-17				Figure 4a IFN-γ				Figure 4d					Figure 4f
SA-Alum	SA-AIsdB	SA-AIsdB		SA-Alum	SA-AIsdB	SA-AIsdB		Alum	AIsdB	ATDB	ATDBIsdB		PBS	AIsdB	β-glucanIsdB	TLR7IsdB	CAF01IsdB	ATDBIsdB
52.5	1057.5	3552.5		3493.12	7174.38	6886.88		2.47712	1.30103	2.44716	0		0	67.4286	33.4821	33.4821	1210.29	1941.71
62.5	762.5	2892.5		2555.62	5749.38	7049.38		2.90309	2.25527	4.09342	2.14613		61.7143	44.5714	33.4821	27.4286	1104.57	1884.57
62.5	747.5	2602.5		5805.62	7161.88	7380.62		2.91381	1.90309	2.95424	0		0	216	87.4286	33.1429	864.571	2244.57
2.5	492.5	2867.5		3336.88	7224.38	7255.62		3.64836	1.30103	2.90309	3.11394		0
127.5	707.5	2832.5		3118.12	7011.88	7168.12		2.86923	1.77815	3.14613	0
								3.15836	0	2.947	2.50515
								3.22531	2.85733	4	2.77815
								3.11394	3.01703	2.954	2.34242
								2.81954	2.98227	2.9	2.86923
								3.716	2.60206		2.5563
											0
											0
											2.62325
Figure 4b					Figure 4c					Figure 4e
Alum	AIsdB	CAF01	CAF01IsdB		Alum	AIsdB	CAF01	CAF01IsdB		Alum	AIsdB	ATDB	ATDBAIsdB
4.68124	1.77815	2.80618	2.57978		0	3.66276	2	0		2.73239	0	3.44716	2.14613
4.30103	2.77815	2.14613	2.77815		2.38021	0	2.44716	0		2.92428	2.34242	3.01703	0
2.68124	1.30103	2.81954	2.77815		4.91381	2.68124	3.64345	2.07918		2.57978	6.04139	5.35025	0
2.88081	3.92428	3.44716	2.50515		0	3	1.30103	0		3.29666	2.90309	2.34242	2.34242
3.14613	5.73239	3.69897	2.25527		6.39794	3.47712	2.41497	2.25527		4.17609	2.62325	2.44716	0
6.0086	2.68124	3.50515	2.47712			2.89209	1.90309	0		2.716	3.07918	4.09342	0
5.95424	1.90309	3.38021	2.34242		4.57978	2.68124	2.47712	2.62325		2.77815	2.07918	2.95424	1.77815
3.34242	2.73239	3.38021	2.62325		2.9	5.44716	2.20412	2.5563		6.27875	4.29666	2.90309	1.60206
4.68124	1.77815	2.80618	2.57978		4.29226	6.60206	2.50515	2.57978		6	2.14613	3.14613	1.90309
4.30103	2.77815	2.14613	3.77815		3.25527	2.80618	2.62325	2.20412		2.98227	2.66276		2.62325
2.68124	1.30103	2.81954	3.77815		2.69897	1.90309	2.53148	2.20412		5.29226	2.20412		2.41497
2.88081	3.92428	3.44716	2.50515		2.30103	2.34242	3.76343	1.60206		3.66276	2.07918		2.66276
3.14613	5.73239	3.69897	2.25527		2.716	3.47712	2.25527	2.14613		3	2.30103		2.90309
4.47712	2.97313	2.53148	0		4.57978	2.89209	0	2.41497		3.09342	2.9345
3.62325	2	2.14613	2.5563		2.34242	2.68124	2.62325	1.90309
4.47712	2.60206	2.64345	1.30103		4.29226	5.44716	2.5563	2.47712
4.83251	3.08636	2.34242	1.77815		3.25527	6.60206	2.57978	2.20412
4.30103	2.60206	2.60206	2.07918		5.80618		2.62325	2.50515
4.41497	4.05691	2.3	0		2.95424	2.20412	2.38021	2.53148
3.73239	2.90309	2.079	2.55		2.20412	2.25527	2.60206	0
4.62325	2.89209	1.778	1.3			0	2.44716	2.44716
4.47712	5.0086	2.34	1.7				4.20412	0
4.34242		2.079	2				3.62325	2
		2.64345	0				3.11394	2
		3.04922	2				2.89209	1.90309
		3.11394	0					2.25527
		3.44716	1.77815
		2.20412	2.34242
		2.41497	1.30103
		2.25527	1.90309
			2
			2.07918

## Sheet: Figure 5
Figure 5a					Figure 5b					Figure 5c					Figure 5d
Alum	AIsdB	CAF01	CAF01IsdB		Alum	AIsdB	CAF01	CAF01IsdB		Alum	AIsdB	CAF01	CAF01IsdB		PBS	Alum	AIsdB	CAF01	CAF01IsdB
2.41497	3.5563	2.57978	4.04922		4.0086	2.90309	2.53148	2.14613		4.41497	3.53148	4	2.57978		2.30103	3.30535	3.66276	2.62325	2.20412
3.13988	4.60206	1.90309	3.01703		3.69897	4.68124	3.85733	2.07918		3.0569	3.41497	4.716	3.77815		3.83251	2.69897	3.14613	2.53148	2.20412
2.44716	2.41497	3.47712	2.5563		3.97313	4.96379	2.86923	1.77815		4.34242	4.66276	4.62325	3.41497		2.94448	2.25527	2.25527	3.76343	1.60206
2.30103	4.06446	2.57978	2.5563		3.92428	3.88081	2.47712	1.77815		3.62325	4.05691	4.14613	3.19866		4.49416	2.64345	0	3.15836	2.14613
2	3.47712		2.57978				1.60206	0		4.15836	4.57978	3.53148	3.16435		3.07918	2.64345	2.38021	2.64345	4.37658
							4.41497	2.44716		3.74819	4.94448	2.90309	2.77815		2.30103	2.62325	2.57978	2.83251	0
							2.41497	1.60206		3.60206	3.44716	3.62325	2.68124		4.10721	2.44716	2.80618	2.90309	2.73239
										3.20412	3.38021	3.44716	3.81954			2.69897	1.90309	2.62325	0
											4.68124	4.50515	3.07188			2.30103	2.34242	2.53148	2.716
											4.81954	4.08636	2.25527			2.716		3.76343	2.20412
													2.38021						2.20412
																			1.60206
																			2.14613
Figure5e IL-17					Figure5e INF-γ					Figure5e IL-10					Figure5e IL-17 IL-10					Figure5e IL-17 INF-γ
Alum	AIsdB	CAF01	CAF01IsdB		Alum	AIsdB	CAF01	CAF01IsdB		Alum	AIsdB	CAF01	CAF01IsdB		Alum	AIsdB	CAF01	CAF01IsdB		Alum	AIsdB	CAF01	CAF01IsdB
4.24	6.98	6.27	9.71		4.64	5.51	3.31	5.45		15.3	22.8	14.5	24.9		0.74	2.62	1.98	3.24		0.34	0.32	0.2	0.54
7.17	7.17	7.04	10.1		3.55	4.11	2.57	5.56		16.5	15.5	16.8	25.7		2.71	2.31	2.62	4.32		0.065	0.5	0.36	0.76
5.8	7.15	5.64	9.09		4.1	4.95	3.92	6.68		15.1	16.5	15.1	21.2		1.93	2.36	2.21	3.12		0.46	0.27	0.25	0.57
5.47	7.59	7.89	10		5	4.94	3.99	5.48		18.2	21.3	18.3	25.5		2.3	3.22	2.78	3.58		0.4	0.62	0.35	0.84
5.75	7.04	6.85	10.6		4.66	4.26	3.99	5.91		16.1	20.6	16.7	22.5		1.82	3.19	1.93	3.82		0.44	0.51	0.29	0.99
Figure5f antiIFN-γ					Figure 5g
PBS	CAF01	CAF01Isdb	CAF01IsdB		Alum	AIsdB	CAF01	CAF01IsdB	Alum	AIsdB	CAF01	CAF01IsdB
3.10721	2	1.60206	3.38021		2	2.90309	2.34242	1.30103	2.95424	2.95424	2.57978	3.17026
2.91381	2.90309	1.90309	3.62325		2.8451	3.17609	2	1.60206	3	3.1	2.41497	2.50515
2.68124	2.07918	2.25527	2.69897		3	3.17026	1.90309	0	3.17609	3.3	2.44716	1.77815
2.25527	2.41497	1.77815	2.07918		3.07918	3.19033			3.4	3.4	2.88081	2.44716
3.07918	2.53148	2.07918	2.92428
3.30103	1.60206	1.77815	2.14613
2.79239	4.41497	1.60206	2.62325
5.25527	3.53148	2	3.44716
4.83251	4.25527
	3.38021

## Sheet: Figure 6
Figure 6a		Kidneys		Figure 6a	spleen			Figure 6b kidneys						Figure 6b spleen
SA-Alum	SA-AFhuD2	SA-AFhuD2		SA-Alum	SA-AFhuD2	SA-AFhuD2		SA-Alum	SA-AIsdBsdrE	SA-AIsdBsdrE	Alum	AisdBsdrE		SA-Alum	SA-AIsdBsdrE	SA-AIsdBsdrE	Alum	AisdBsdrE
3.716	2.74819	2.80618		3.85733	4.30103	3.60206		4.25527	2.5563	2.20412	3.8451	2.14613		4.44716	3.44716	2.69897	4.22011	2.95424
5.03342	3.88081	3.44716		3.94448	3.77815	3.94448		2	2.38021	0	3.9345	2.8		3.716	2.25527	1.77815	3.41497	2.38021
4.94448	2.83251	2.30103		3.68124	4.44716	3.85733		4.25527	3.25527	1.77815	3.62325	2.68124		4.57978	3.57978	2	3.41497	3.1271
3.60206	2.77815	2.44716		3.96379	4.30103	4.07918		2.44716	3.20412	2.57978	4.50515	2.77815		3.34242	3.57978	3.30103	4.81954	2.34242
3.60206	3.04922	2.50515		4.10721	4.38021	3.20412		3.03342	3.08636	2.76343	3.57978	2.83251		3.68124	3.76343	3.47712	4.18184	3.17026
3.07918	3.17026	2.20412		4.38021	4.03342	3.60206		5.44716	2.44716	1.90309	3.14613	0		6.20412	3.53148	1.30103	4.09342	0
3.50515	2.60206	0		4.01703	4.03342	0		3.23553	2.66276	1.60206	3.50515	2.60206		3.92428	3.30103	2.69897	4.29667	2.47712
4.50515	6.07918	2.50515		4.38021	3.76343	3.26482		4.20412	3.06446			2.8		3.94448	3.716			3.62325
5.44716	2.62325	1.77815		6.20412	3.41497	3.02531			2.74819			2.20412			3.41497			3.5563
3.23553	2.44716	2.74819		3.92428	3.38021	3.08636
4.20412		2.79239		3.94448		3.0569
Figure 6c				Figure 6d					Figure 6e						Figure 6f			Figure 6h
PBS	CAF01	CAF01IsdbsdrE		CAF01	CAF01IsdB	CAF01mntC	CAF01IsdA		PBS	CAF01	CAF01IsdB	CAF01mntC	CAF01IsdA		CAF01	CAF01FhuD2		Alum	AIsdB	CAF01	CAF01IsdB
3.74819	2.73239	1.60206		3.0569	2.5563	2.68124	2.83251		6.23553	6.14613	2.20412	1.90309	1.90309		3.19313	2.716		7.06446	2.90309	6.14613	5.90309
7.07918	2.76343	1.30103		2.68124	2.57978	2.50515	2.20412		4.73239	4.57978	0	0	2.30103		3.47712	3		6.80618	7.15836	6.77815	5.34242
6.60206	2.5563	2		2.66276	2.73239	2.74819	2.38021		5.85733	2.34242	0	2	2.57978		3.07918	2.14613		6.53148	5.77815	6.25527	5.81954
5.19866	4.30103	2.14613		3.57978	2.38021	3.07918	2.44716		3.9345	4.25527	1.30103	1.90309	1.77815		3.74819	2.41497		7.53148	7.13354	6.07918	3.44716
				3.07918	2.5563	2.14613	1.60206		6.62325	3.57978	2.25527	1.77815	1.60206		2.34242			6.8921	7.57978	6.14613	4.04139
				2.41497	2.44716	2.41497	2.64345		4.62325	3.53148	2	1.30103	1.60206		4.25527
				1.90309	2.44716	2.30103	2.77815		3.92428	3.01703	2.14613	1.60206	1.30103
				3.44716	2.66276	2.53148	3.9			2.30103	1.77815	1.77815
				4.14613	2.20412	1.90309	1.77815			2.07918	1.77815	2.14613
				3.79239	2.716	2.38021	3.64345			3.50515	2.07918	1.77815
				3.20412	2.14613					3.10721	1.77815
				4.13988	2.25527					3.91381	2.50515
				3.5563	2.14613					5.53148	3.0569
				3.85733	2.38021					2.20412	2.62325
				4.25527	2.97313					3.38021	2.34242
				6.07188	2.34242					3.41497	2.41497
				3.50515	2.25527					3.25527	3.11394
				3.13988	2.62325					3.25527	3.06446
				3.69897	3.04922					6.30103	2.92428
				3.38021	3.07188						3.02531
				4.25527	3.20412						2.89209
				3.14613	2.96379						2.85733
					2.74819						2.64345
											2.74819
											2.20412
Figure6g										D1										D2										D3
Alum	1.40002	0	0	1.59384	0	0.974051	1.37199	0	1.15014	0	1.79796	1.37199	1.59384	1.67302	1.81915	1.37199	1.49693	1.09899	1.15014	1.27508	1.79796	1.37199	1.59384	1.67302	1.81915	1.57611	1.49693	1.09899	1.15014	1.27508
AIsdB	1.89487	1.37199	1.27508	1.27508	2.00208	1.15014	0.79796	1.64306	0	1.37199	2.15494	1.27508	2.12018	2.15014	2.1959	1.15014	1.49693	1.7522	1.37199	1.51812	2.15494	1.27508	2.12018	2.15014	2.1959	1.27508	1.49693	1.7522	1.37199	1.57611
CAF01	1.27508	1.49693	0	0		1.57611	1.79796		1.1959	1.37199	1.09899	1.45117	1.45117	1.15014		1.57611	2.29627	1.45117	1.49693	1.49693	1.09899	1.45117	1.45117	1.15014		1.73997	2.29627	1.57611	1.64306	1.49693
CAF01IsdB	0	0	0	0.89487	1.27508	0	0	0	0.1959	0.974051	0.1959	0.79796	0.79796	1.67302	1.79796	1.27508	0.974051	0.974051	0.1959	1.15014	0.1959	0.79796	0.79796	1.67302	1.79796	1.27508	0.974051	1.09899	0.79796	1.15014

## Sheet: Supplementary Fig. 1
Supplementary Fig. 1a			Supplementary Fig. 1b					Supplementary Fig. 1c					Supplementary Fig. 1d					Supplementary Fig. 1e					Supplementary Fig. 1f			Supplementary Fig. 1g			spleen				kidneys
SA-AIsdB	SA-AIsdB		Alum	AIsdB	SA-Alum	SA-AIsdB		Alum	AIsdB	SA-Alum	SA-AIsdB		spleen		Kidneys			spleen		Kidneys						Alum	AIsdB	AIsdB	AIsdB	AIsdB		Alum	AIsdB	AIsdB	AIsdB	AIsdB
0.554	0.015		4	3.60206	3.79239	4.21484		4.30103	4.01703	4.16435	4.50515		Alum	AIsdB	Alum	AIsdB		Alum	AIsdB	Alum	AIsdB		Alum	AIsdB		5.0086	3.0086	3.60206	3.11394	2.99123		7.07918	2.30103	3.5563	2.83251	2.66276
0.72	0.008		4.13988	3.60206	4.01703	3.12057		4.38021	4.25527	4.68124	4.53148		6.26482	3.68124	4.66276	2.41497		3.38021	2.07918	3.80618	3.76343		3.88081	2.30103		4.17609	2.91381	3.5563	3.34242	2.97313		5.69897	2.07918	2.8451	2.50515	2.25527
0.829	0.01		4.33846	2.98227	4.10721	4.13988		5.716	3.24551	4.32634	4.24551		4.79239	3.38021	3.716	2.85733		3.80618	2.14613	3.66276	2.50515		4.77815	2.99123		4.03342	2.50515	3.8451	3.27416	2.91381		5.10037	1.60206	2	2.81954	2.81954
0.881	0.007		4.04922	3.68124	3.79239	4.19313		4.34242	3.64345	4.64345	4.34242		4.10037	3.25527	2.50515	2.95424		3.76343	2.64345	4.05691	2.81954		5.24055	2.90309		4.14613	2.41497	3.95424	0	3.13354		4.88081		5.74819	0	2.44716
0.895	0.008		3.79239	2.716	4.0086	4.25042		5.11394	4.2833	4.69897	4.23045		3.85733	3.62325	2.8451	2.30103		4.68124	2.8451	3.94448	2.64345		4.02531	2.74819		3.76343	2.83251	3.57978	0	3.07188		3.41497	2.14613	2.66276	0	2.66276
0.756	0.011		6.26482	3.19313	3.77815	3.30103		4.8451	2.95424	4.25527	5.38021		4.47712	3.26951	4.44716	2.88081		3.91381	2.38021	4.50515	2.99123					3.53148	2.86923	3.26482	2.41497	3.32634		2.50515	2.57978	1.90309	5.83251	2.88081
0.931	0.014		4.79239	3.68124	4.0086	3.64345		4.53148	3.89209	4.5563	4.34242		3.64345	3.26007	3.77815	2.79239										4.20951	3.44716	3.69897	4.26951	3.1271		3.30103	2.74819	2.38021	2.96379	3.06446
0.778	0.005		4.10037	3.38021	5.25527	3.76343		4.27875	4.25042	4.83251	3.96379		3.53148	4	3.716	3.14613										4.04922	3.18752	3.57978	2.68124	3.41497		3.20412	2.50515	2.9345	2.86923
			3.85733	3.25527	4.8921	4.03342		4.41497	4.24551	4.15229	4.62325		4.13988	3.36922	3.50515	2.9345										4.50515	3.07918	3.44716				4.14613	2.25527	2.47712
				3.62325	4.41497	4.14613		4.11394	4.06446	3.83251	5.60206		3.88081		3.77815											4.0086	3.41497					2.77815	2.89209
					4.2833	3.66276				4.44716	4.62325
					4.61066	3.41497				3.97313	5.64345
						3.60206				4.50515	4.91381
										4.25527	5.12711
											4.73239
Supplementary Fig.1h					Supplementary Fig. 1i					Supplementary Fig. ij
TLR7	TLR7IsdB	SA-TLR7	SA-TLR7IsdB		Alum	AIsdB	AIsdB	Alum
4.04922	3.44716	4.74819	4.68124		5.20951	4.73239	4.14613	4.8451		Alum	AIsdB	Alum	AIsdB	Alum	AIsdB
5.76343	3.57978	3.99123	3.34242		4.60206	4.66276	4.29666	4.53148		4.33846	3.1271	4.81954	3.04139	4.90309	4.02531
3.83251	3.44716	3.66276	2.69897		4.5563	4.04139	4.26007	4.30963		4.47712	3.50515	4.79239	3.47712	4.716	3.50515
3.74819	2.86923	2.95424	6.07918		3.77815	4.04139	2.64345	4.73239		5	3.86923	4.47712	3.92428	4.77815	3.69897
4.0086	2.89209	3.77815	3.81954		4.31387	4.19313	4.16435	4.14613		4.69897	3.97313	4.37291	3.91381	4.17609	3.66276
5	3.16812	5.51055	2			4.04139	4.04922	4.97313		4.62325	3.15229	3.30103	2.14613	3.85733	3.02531
4.25527	2.90309		4.69897			4.69897	3.73239	5.33445		4.91381	3.97313	4.09342	2.98227	4.15836	4.07918
5.2878	4.22011		4.1271			4.15229	3.95424	4.97313		4.99123	3.30103	4.23553	3.88081	4.69897	4.39094
6.0086	3.90309					4.97405	4.01703	4.57978		4.89209	3.21484		3.79239	3.88081	4.30535
5.88081						3.80618	4.34242	4.5563		4.13988			4.64345	4.15229	4.02531
						4.19866	3.98227	5.33445		4.11394					3.5563
						4.30963	3.60206	4.50515
						4.50515	3.22011	4.68124
						3.74819	3.29666	5.40483
						3.02531	2.80618	4.60206
						3.86923	3.35025	4.47712
						3.73239	3.04139
						3.79239	3.22531
						3.66276	2.57978
							4.09342

## Sheet: Supplementary Fig. 2
Supplementary Fig. 2a IsdB stim.				Supplementary Fig. 2a HKB stim.				Supplementary Fig. 2b
PBS	SA			PBS	SA			SA-Alum	SA-AIsdB	SA-AIsdB	Alum	AIsdB
40	424			165.333	465.333			4.8451	4.30103	3.25527	4.47712	2.97313
21.3333	153.333			112	464			4.25527	3.64345	3.0569	3.62325	2
18.6667	157.333			117.333	548			4.41497	4.20412	2.5563	4.47712	2.60206
57.3333	160			117.333	384			4.57978	3.38021	1.77815	4.83251	3.08636
62.6667	161.333			133.333	368			4.41497	3.69897	2	4.30103	2.60206
								4.04922	3.41497	3.62325	4.41497	4.05691
								3.68124	3.81954	3.10037	3.73239	2.90309
								3.66276	2.14613	2.34242	4.62325	2.89209
								3.79239	3.09342	2.41497	4.47712	5.0086
									2.95424	2.62325	4.34242

## Sheet: Supplementary Fig. 3
Supplementary Fig. 3a							Supplementary Fig. 3b					Supplementary Fig. 3c
NT-SA	SA-SA	NT-SA	SA-SA	NT-SA	SA-SA		PBS-B cells	SA-B cells	PBS-CD4+T cells	SA-CD4+T cells		SA-Alum	SA-AIsdB	SA-Alum	SA-AIsdB
56.5	47.1	37.4	38.9	64.5	64.3		140	140	80	200		308.8	520.8	1718.8	2272.8
52	53.7	39.1	42.7	62.1	66.5		150	155	60	205		502.8	422.8	1896.8	2302.8
53.3	48.9	40.2	39.1	65.7	64.6		135	130	70	220		352.8	444.8	1844.8	2482.8
50.7	53.2	39.7	38.3	61.3	59.1		130	115	55	265
50.3	53.1	39.4	40.9	60.7	69.9		140	190	95	270
	52.5		47.6		69.4
	45.2		45.3		45.3
Supplementary Fig. 4d-spleen					Supplementary Fig. d Kidneys					Supplementary Fig. 4e
Alum	AIsdB	AIsdB	AIsdB		Alum	AIsdB	AIsdB	AIsdB
4.24551	3.74819	3.95424	3.60206		3.5563	3.41497	3.02531	2.66276		4.35411	3.62325	2.77815	3.88081
4.19866	5.10721	3.1271	3.10721		3.81954	4.66276	3.66276	2.85733		3.60206	4.0086	1.60206	3.17026
3.62325	4.25527	3.97313	2.25527		3.85733	3.68124	2.60206	3.53148		4.38382	3.25042	3.22531	3.21484
4.36549	3.9345	3.88081	2		4.02531	3.09342	3.14613	2.73239		4.13354	3.53148	3.23553	3.33846
4.24551	4.14613	3.04922	2.88081		4.74819	3.10721	2.77815	1.30103		3.97313	2.60206	2.92428	3.20412
5.8451	4.62325	3.5563			2.74819	3.07918	3.57978			2.98227	3.57978	3.80618	3.47712
3.53148	4.18184	4.57978			4	4.64345	2.89209			3.716	3.53148	3.64345	3.38021
4.13354	4.03342	3.60206			4.19866	4.79239	3.68124			3.99123	4.06446	3	3.13354
4.25527	3.47712	2.25527			4.18752	4.20412	3.18752				3.25527	3.0569
3.80618	3.85733	3.50515			4.5563	3.90309	2.96379
3.9345	3.90309	2.89209			4.80618	3.23553	3.21484
	3.98227	2.716			2.50515	3.20952	3.19313
					3.20412	3.25527	2.91381
					2.85733	5.26482	1.90309
					4.30103	3.57978	3.03342
					3.07918	3.10721	3.07918
						3.14613	3.34242

## Sheet: Supplementary Fig.4
Supplementary Fig. 4a					Supplementary Fig. 4b					Supplementary Fig. 4c
Alum	AIsdB	SA-Alum	SA-AIsdB		SA-Alum	SA-AIsdB	SA-Alum	SA-AIsdB		SA-Alum	SA-AIsdB	SA-Alum	SA-AIsdB
3.85733	0	3.01703	2.60206		4.12711	4	3.29666	2.83251		3.62325	4.17026	3.9345	3.1271
4.02531	2.62325	3.57978	3.69897		4.04922	3.716	3.9345	3.13354		4	3.97313	4	3.17609
4.41497	2.62325	3.89209	3.16435		3.80618	3.96379	3.80618	3.1271		3.47712	3.53148	3.74819	3.10721
4.41497	2.90309	3.89209	3.1271		4.02531	3.66276	4.44716	2.94448			4.01703	4.47712	3.716
4.0086	2.9345	4.04139	4.53148		3.97313	3.25527	4.10037	2.8451			3.88081		2.62325
		3.38021	3.20412		4.05691	3.74819	4.62325	3.50515			3.53148
					4.17026	3.80618	6.17609	3.90309
					4.80618	3.716
					5.13988	4.60206
						3.17609
Supplementary Fig. 4d IsdB stim.				Supplementary Fig. 4e HKB stim.				Supplementary Fig. 4e
PBS	SA			PBS	SA			SA-Alum	SA-AIsdB	SA-AIsdB
394.667	1461.33			1441.33	3164.67			3.81954	3.98227	3.81954
408	1351.33			1344.67	2901.33			3.60206	3.60206	2.44716
401.333	1808			1524.67	2978			3.86923	3.62325	3.21484
478	1771.33			1531.33	3078			4.33445	3.716	2.88081
541.333	1928			1908	3008			4.07188	3.77815	4.07918
								3.90309	3.76343	2.8451
								3.74819	3.92428	3.98227
								3.99123	3.02531	3.30103
								3.69897	3.12057	3.22011
								3.41497	3.2	4
								4.46835	3.64345	3.9345
								3.50515	3.53148	3.68124
								4.33041	3.0086	4.69897
									3.99123	3.99123
									3.94448	3.81954

[truncated: 6 more sheets: Supplementary Fig. 5, Supplementary Fig. 6, Supplementary Fig. 7, Supplementary Fig. 8, Supplementary Fig. 9, Supplementary Fig. 10]
